# Supplementary material for: Genetic profiling of patients with adenoid cystic carcinoma of the Bartholin’s glands reveals potential new routes for targeted therapies: a case report
Source: Diagn Pathol. 2020 May 28;15:64. doi: 10.1186/s13000-020-00976-2 (PMC7257184; doi:10.1186/s13000-020-00976-2)
Supplement: Supplementary file 2 — Additional file 2: Table S1. Genes (160) examined in the PleSSision test [file 13000_2020_976_MOESM2_ESM.zip]

Archive with 2 entries (2 files):
- Supplementary_material_ver.2__without_track_change_.docx
- Supplementary_Table_S1.docx
